# Supplementary material for: Targeting miR-126 in inv(16) acute myeloid leukemia inhibits leukemia development and leukemia stem cell maintenance
Source: Nat Commun. 2021 Oct 22;12:6154. doi: 10.1038/s41467-021-26420-7 (PMC8536759; doi:10.1038/s41467-021-26420-7)
Supplement: Supplementary file 3 — Source Data [file 41467_2021_26420_MOESM3_ESM.xlsx]

## Sheet: Figure 1F
Figure 1F	anti-CBFb and b-actin

## Sheet: Figure 1G
Figure 1G	anti-CBFb and b-actin
									NS: non-silencing control
									A3:shCM-A3
									D3:shCM-A4

## Sheet: Figure 2A
Figure 2A	anti-HDAC8 and anti-HSP90
										NS: non-silencing control
										OE: HDAC8 over-expression
										#1:shHdac8-1
										#2:shHdac8-2

## Sheet: Figure S2B
Figure S2B	anti-HDAC8, anti-U2AF1, anti-HSP90
											CM-#1:CM+shHdac8-1
											_: CD530 empty control
											OE: HDAC8 over-expression
